# Supplementary material for: Blastomycosis-Associated Hospitalizations, United States, 2010–2020
Source: J Fungi (Basel). 2023 Aug 22;9(9):867. doi: 10.3390/jof9090867 (PMC10532734; doi:10.3390/jof9090867)
Supplement: Supplementary file 1 [file jof-09-00867-s001.zip]

Archive with 1 entries (1 files):
- jof-2505400-supplementary.pdf
